# Supplementary material for: Determination of 60 Migrant Substances in Plastic Food Contact Materials by Vortex-Assisted Liquid-Liquid Extraction and GC-Q-Orbitrap HRMS
Source: Molecules. 2021 Dec 16;26(24):7640. doi: 10.3390/molecules26247640 (PMC8703817; doi:10.3390/molecules26247640)
Supplement: Supplementary file 1 [file molecules-26-07640-s001.zip]

Archive with 1 entries (1 files):
- molecules-1516301-supplementary.pdf
